# Supplementary material for: Platelet Rich Plasma and Platelet-Related Products in the Treatment of Radiculopathy—A Systematic Review of the Literature
Source: Biomedicines. 2022 Nov 4;10(11):2813. doi: 10.3390/biomedicines10112813 (PMC9687426; doi:10.3390/biomedicines10112813)
Supplement: Supplementary file 1 [file biomedicines-10-02813-s001.zip]

Archive with 1 entries (1 files):
- biomedicines-1915069-supplementary.pdf
